# Supplementary material for: Applicability of MDR1 Overexpressing Abcb1KO-MDCKII Cell Lines for Investigating In Vitro Species Differences and Brain Penetration Prediction
Source: Pharmaceutics. 2024 May 29;16(6):736. doi: 10.3390/pharmaceutics16060736 (PMC11207571; doi:10.3390/pharmaceutics16060736)
Supplement: Supplementary file 1 [file pharmaceutics-16-00736-s001.zip]

Archive with 1 entries (1 files):
- pharmaceutics-3015208-supplementary.pdf
